# Supplementary material for: Carbon Nanodisks Decorated with Guanidinylated Hyperbranched Polyethyleneimine Derivatives as Efficient Antibacterial Agents
Source: Nanomaterials (Basel). 2024 Apr 13;14(8):677. doi: 10.3390/nano14080677 (PMC11054016; doi:10.3390/nano14080677)
Supplement: Supplementary file 1 [file nanomaterials-14-00677-s001.zip]

Archive with 1 entries (1 files):
- nanomaterials-2950286-supplementary.pdf
